# Supplementary material for: Pd(II) Binding Strength of a Novel Ambidentate Dipeptide-Hydroxypyridinonate Ligand: A Solution Equilibrium Study
Source: Molecules. 2022 Jul 21;27(14):4667. doi: 10.3390/molecules27144667 (PMC9324670; doi:10.3390/molecules27144667)
Supplement: Supplementary file 1 [file molecules-27-04667-s001.zip]

Archive with 1 entries (1 files):
- molecules-1713748-supplementary.pdf
